# Supplementary material for: Evaluation of coronary flow is useful in patients with left coronary cusp thrombus formation after left ventricular assist device implantation
Source: Eur Heart J Case Rep. 2023 Jan 12;7(1):ytad025. doi: 10.1093/ehjcr/ytad025 (PMC9883730; doi:10.1093/ehjcr/ytad025)
Supplement: ytad025_Supplementary_Data [file ytad025_supplementary_data.zip]

Archive with 5 entries (5 files):
- Data Availability Statements.docx
- figure_EHJ-CR_Ver1.pptx
- Video S1, TTE, LCC thrombus and coronary flow SD480.mp4
- Video S2, coronary-CT, axical-coronal SD480.mp4
- Video S3, brain-CT , post LVAD mp4 SD480.mp4
